# Supplementary material for: Kinetics and Fluid-Specific Behavior of Metal Ions After Hip Replacement
Source: Bioengineering (Basel). 2025 Dec 30;13(1):44. doi: 10.3390/bioengineering13010044 (PMC12838072; doi:10.3390/bioengineering13010044)
Supplement: Supplementary file 1 [file bioengineering-13-00044-s001.zip]

Archive with 1 entries (1 files):
- bioengineering-3971050-supplementary.pdf
